# Supplementary material for: The Extract of the Endophytic Fungus Penicillium compactum Inhibits the Replication of Human Coronavirus
Source: Int J Mol Sci. 2026 Jan 24;27(3):1183. doi: 10.3390/ijms27031183 (PMC12897886; doi:10.3390/ijms27031183)
Supplement: Supplementary file 1 [file ijms-27-01183-s001.zip]

Archive with 1 entries (1 files):
- ijms-4033476-supplementary.pdf
